# Supplementary material for: Integrative Tissue-Specific Functional Annotations in the Human Genome Provide Novel Insights on Many Complex Traits and Improve Signal Prioritization in Genome Wide Association Studies
Source: PLoS Genet. 2016 Apr 8;12(4):e1005947. doi: 10.1371/journal.pgen.1005947 (PMC4825932; doi:10.1371/journal.pgen.1005947)
Supplement: S1 Table — (XLSX) [file pgen.1005947.s011.xlsx]

## Sheet: Sheet1
Tissue	EIDa	Anatomy	Standardized Epigenome Name	Type
Brain	E054	BRAIN	Ganglion Eminence derived primary cultured neurospheres	PrimaryCulture
	E053	BRAIN	Cortex derived primary cultured neurospheres	PrimaryCulture
	E071	BRAIN	Brain Hippocampus Middle	PrimaryTissue
	E074	BRAIN	Brain Substantia Nigra	PrimaryTissue
	E068	BRAIN	Brain Anterior Caudate	PrimaryTissue
	E069	BRAIN	Brain Cingulate Gyrus	PrimaryTissue
	E072	BRAIN	Brain Inferior Temporal Lobe	PrimaryTissue
	E067	BRAIN	Brain Angular Gyrus	PrimaryTissue
	E073	BRAIN	Brain Dorsolateral Prefrontal Cortex	PrimaryTissue
	E070	BRAIN	Brain Germinal Matrix	PrimaryTissue
	E082	BRAIN	Fetal Brain Female	PrimaryTissue
	E081	BRAIN	Fetal Brain Male	PrimaryTissue
GI	E078	GI_DUODENUM	Duodenum Smooth Muscle	PrimaryTissue
	E076	GI_COLON	Colon Smooth Muscle	PrimaryTissue
	E103	GI_RECTUM	Rectal Smooth Muscle	PrimaryTissue
	E111	GI_STOMACH	Stomach Smooth Muscle	PrimaryTissue
	E092	GI_STOMACH	Fetal Stomach	PrimaryTissue
	E085	GI_INTESTINE	Fetal Intestine Small	PrimaryTissue
	E084	GI_INTESTINE	Fetal Intestine Large	PrimaryTissue
	E109	GI_INTESTINE	Small Intestine	PrimaryTissue
	E106	GI_COLON	Sigmoid Colon	PrimaryTissue
	E075	GI_COLON	Colonic Mucosa	PrimaryTissue
	E101	GI_RECTUM	Rectal Mucosa Donor 29	PrimaryTissue
	E102	GI_RECTUM	Rectal Mucosa Donor 31	PrimaryTissue
	E110	GI_STOMACH	Stomach Mucosa	PrimaryTissue
	E077	GI_DUODENUM	Duodenum Mucosa	PrimaryTissue
	E079	GI_ESOPHAGUS	Esophagus	PrimaryTissue
	E094	GI_STOMACH	Gastric	PrimaryTissue
Lung	E017	LUNG	IMR90 fetal lung fibroblasts Cell Line	CellLine
	E088	LUNG	Fetal Lung	PrimaryTissue
	E096	LUNG	Lung	PrimaryTissue
Heart	E083	HEART	Fetal Heart	PrimaryTissue
	E104	HEART	Right Atrium	PrimaryTissue
	E095	HEART	Left Ventricle	PrimaryTissue
	E105	HEART	Right Ventricle	PrimaryTissue
	E065	VASCULAR	Aorta	PrimaryTissue
Blood	E062	BLOOD	Primary mononuclear cells from peripheral blood	PrimaryCell
	E034	BLOOD	Primary T cells from peripheral blood	PrimaryCell
	E045	BLOOD	Primary T cells effector/memory enriched from peripheral blood	PrimaryCell
	E033	BLOOD	Primary T cells from cord blood	PrimaryCell
	E044	BLOOD	Primary T regulatory cells from peripheral blood	PrimaryCell
	E043	BLOOD	Primary T helper cells from peripheral blood	PrimaryCell
	E039	BLOOD	Primary T helper naive cells from peripheral blood	PrimaryCell
	E041	BLOOD	Primary T helper cells PMA-I stimulated	PrimaryCell
	E042	BLOOD	Primary T helper 17 cells PMA-I stimulated	PrimaryCell
	E040	BLOOD	Primary T helper memory cells from peripheral blood 1	PrimaryCell
	E037	BLOOD	Primary T helper memory cells from peripheral blood 2	PrimaryCell
	E048	BLOOD	Primary T CD8+ memory cells from peripheral blood	PrimaryCell
	E038	BLOOD	Primary T helper naive cells from peripheral blood	PrimaryCell
	E047	BLOOD	Primary T CD8+ naive cells from peripheral blood	PrimaryCell
	E029	BLOOD	Primary monocytes from peripheral blood	PrimaryCell
	E031	BLOOD	Primary B cells from cord blood	PrimaryCell
	E035	BLOOD	Primary hematopoietic stem cells	PrimaryCell
	E051	BLOOD	Primary hematopoietic stem cells G-CSF-mobilized Male	PrimaryCell
	E050	BLOOD	Primary hematopoietic stem cells G-CSF-mobilized Female	PrimaryCell
	E036	BLOOD	Primary hematopoietic stem cells short term culture	PrimaryCell
	E032	BLOOD	Primary B cells from peripheral blood	PrimaryCell
	E046	BLOOD	Primary Natural Killer cells from peripheral blood	PrimaryCell
	E030	BLOOD	Primary neutrophils from peripheral blood	PrimaryCell
Muscle	E100	MUSCLE	Psoas Muscle	PrimaryTissue
	E108	MUSCLE	Skeletal Muscle Female	PrimaryTissue
	E107	MUSCLE	Skeletal Muscle Male	PrimaryTissue
	E089	MUSCLE	Fetal Muscle Trunk	PrimaryTissue
	E090	MUSCLE_LEG	Fetal Muscle Leg	PrimaryTissue
	E052	MUSCLE	Muscle Satellite Cultured Cells	PrimaryCulture
Epithelium	E055	SKIN	Foreskin Fibroblast Primary Cells skin01	PrimaryCulture
	E056	SKIN	Foreskin Fibroblast Primary Cells skin02	PrimaryCulture
	E059	SKIN	Foreskin Melanocyte Primary Cells skin01	PrimaryCulture
	E061	SKIN	Foreskin Melanocyte Primary Cells skin03	PrimaryCulture
	E057	SKIN	Foreskin Keratinocyte Primary Cells skin02	PrimaryCulture
	E058	SKIN	Foreskin Keratinocyte Primary Cells skin03	PrimaryCulture
	E028	BREAST	Breast variant Human Mammary Epithelial Cells (vHMEC)	PrimaryCulture
	E027	BREAST	Breast Myoepithelial Primary Cells	PrimaryCell
a Epigenome ID in Roadmap project
