# Supplementary material for: Integrative Tissue-Specific Functional Annotations in the Human Genome Provide Novel Insights on Many Complex Traits and Improve Signal Prioritization in Genome Wide Association Studies
Source: PLoS Genet. 2016 Apr 8;12(4):e1005947. doi: 10.1371/journal.pgen.1005947 (PMC4825932; doi:10.1371/journal.pgen.1005947)
Supplement: S2 Table — (XLSX) [file pgen.1005947.s012.xlsx]

## Sheet: Sheet1
	Brain	GI	Lung	Heart	Blood	Muscle	Epithelium
Chr 1	0.097	0.116	0.059	0.073	0.099	0.084	0.109
Chr 2	0.078	0.099	0.054	0.06	0.083	0.072	0.092
Chr 3	0.078	0.096	0.05	0.063	0.08	0.072	0.09
Chr 4	0.054	0.068	0.034	0.042	0.051	0.047	0.065
Chr 5	0.073	0.082	0.047	0.057	0.069	0.063	0.082
Chr 6	0.079	0.099	0.053	0.062	0.09	0.075	0.095
Chr 7	0.079	0.09	0.051	0.061	0.08	0.07	0.09
Chr 8	0.074	0.086	0.051	0.062	0.073	0.07	0.088
Chr 9	0.085	0.099	0.056	0.061	0.075	0.074	0.094
Chr 10	0.098	0.116	0.064	0.079	0.093	0.091	0.103
Chr 11	0.111	0.121	0.069	0.079	0.098	0.09	0.12
Chr 12	0.091	0.109	0.061	0.073	0.104	0.083	0.114
Chr 13	0.054	0.061	0.038	0.044	0.052	0.048	0.062
Chr 14	0.083	0.095	0.052	0.059	0.088	0.071	0.086
Chr 15	0.088	0.102	0.06	0.071	0.085	0.078	0.099
Chr 16	0.102	0.12	0.069	0.072	0.107	0.09	0.119
Chr 17	0.158	0.182	0.105	0.112	0.168	0.144	0.183
Chr 18	0.071	0.081	0.049	0.058	0.063	0.059	0.079
Chr 19	0.152	0.175	0.1	0.11	0.189	0.138	0.2
Chr 20	0.117	0.136	0.074	0.084	0.12	0.101	0.131
Chr 21	0.061	0.083	0.047	0.045	0.074	0.062	0.077
Chr 22	0.118	0.131	0.073	0.09	0.122	0.104	0.128
Chr X	0.029	0.039	0.019	0.023	0.041	0.03	0.034
Chr Y	0.001	0.005	0.001	0.003	0.006	0.001	0.004
Overall	0.082	0.097	0.054	0.063	0.084	0.073	0.094
