# Supplementary material for: Integrative Tissue-Specific Functional Annotations in the Human Genome Provide Novel Insights on Many Complex Traits and Improve Signal Prioritization in Genome Wide Association Studies
Source: PLoS Genet. 2016 Apr 8;12(4):e1005947. doi: 10.1371/journal.pgen.1005947 (PMC4825932; doi:10.1371/journal.pgen.1005947)
Supplement: S4 Table — (XLSX) [file pgen.1005947.s014.xlsx]

## Sheet: Sheet1
Case Study - VISTA enhancers
Enhancers in CNS	P-value*	Heart	Blood
	Brain	1.01157e-16	7.16824e-61
Enhancers in heart	P-value	Brain	Blood
	Heart	0.0114089	7.45952e-12
Enhancers in blood vessel	P-value	Brain	Heart
	Blood	0.871179	0.27493
Case Study - 11 Brain-specific Enhancers
P-value	GI	Lung	Heart	Blood	Muscle	Epithelium
Brain	0.0950038	0.0302543	0.120071	0.00738221	0.0579403	0.0270749
Case Study - miRNAs
Muscle Group	P-value	Brain	GI	Lung	Heart	Blood	Muscle	Epithelium
	Heart	0.0170305	0.0756572	0.0205365	NA	0.0176522	0.999762	0.200508
	Muscle	0.017	0.0755668	0.020497	0.999762	0.0176187	NA	0.200355
GI/Epithelium Group	P-value	Brain	GI	Lung	Heart	Blood	Muscle	Epithelium
	GI	2.37352e-05	NA	0.00502288	0.00279605	0.00716032	0.00652799	0.504862
	Epithelium	0.000202695	0.504862	0.0190841	0.0118972	0.0280151	0.0245172	NA
Brain/PBMC Group	P-value	Brain	GI	Lung	Heart	Blood	Muscle	Epithelium
	Brain	NA	0.22167	0.163829	0.639345	0.253451	0.0963566	0.353923
	Blood	0.253451	0.972685	0.87512	0.433415	NA	0.669585	0.784421
Heart Group	P-value	Brain	GI	Lung	Heart	Blood	Muscle	Epithelium
	Heart	0.0870597	0.0112127	0.0102613	NA	0.0104331	0.0814423	0.443856
Case Study - Transposable Elements
TEs in brain	P-value	Blood	Epithelium	ESC
	Brain	1.1645e-13	8.87534e-05	3.28592e-06
TEs in blood	P-value	Brain	Epithelium	ESC
	Blood	0**	0**	0**
TEs in breast	P-value	Brain	Blood	ESC
	Epithelium	1.94566e-31	1.02704e-80	1.76497e-141
TEs in ESC	P-value	Brain	Blood	Epithelium
	ESC	3.95014e-58	4.05721e-48	8.43238e-44
* P-values are based on two-sided two-sample t test
** Very small p-value
