# Supplementary material for: Integrative Tissue-Specific Functional Annotations in the Human Genome Provide Novel Insights on Many Complex Traits and Improve Signal Prioritization in Genome Wide Association Studies
Source: PLoS Genet. 2016 Apr 8;12(4):e1005947. doi: 10.1371/journal.pgen.1005947 (PMC4825932; doi:10.1371/journal.pgen.1005947)
Supplement: S7 Table — (XLSX) [file pgen.1005947.s017.xlsx]

## Sheet: Sheet1
Trait/Disease	Category	Data source	Data Link
Schizophrenia	Psychiatric disease	PGC	http://www.med.unc.edu/pgc/downloads
Anorexia nervosa	Psychiatric disease	GCAN	http://www.med.unc.edu/pgc/files/resultfiles/gcan_meta-out.gz
Coronary artery disease	Cardiovascular disease	CARDIoGRAM	http://www.cardiogramplusc4d.org/downloads/
Crohn's disease	IBD	IIBDGC	http://www.ibdgenetics.org/downloads.html
Ulcerative colitis	IBD	IIBDGC	http://www.ibdgenetics.org/downloads.html
Rheumatoid arthritis	Inflammatory disorder	Stahl et al	http://www.broadinstitute.org/ftp/pub/rheumatoid_arthritis/Stahl_etal_2010NG/
LDL cholesterol	Lipids	Global lipids consortium	http://csg.sph.umich.edu/abecasis/public/lipids2013/
HDL cholesterol	Lipids	Global lipids consortium	http://csg.sph.umich.edu/abecasis/public/lipids2013/
Triglycerides	Lipids	Global lipids consortium	http://csg.sph.umich.edu/abecasis/public/lipids2013/
Total cholesterol	Lipids	Global lipids consortium	http://csg.sph.umich.edu/abecasis/public/lipids2013/
Type 2 diabetes	Metabolic disorder	DIAGRAM	http://diagram-consortium.org/downloads.html
Bone mineral density	Osteoporosis	GEFOS	http://www.gefos.org/?q=content/data-release
BMI	Anthropometric traits	GIANT	http://www.broadinstitute.org/collaboration/giant/index.php
WHR adjusted for BMI	Anthropometric traits	GIANT	http://www.broadinstitute.org/collaboration/giant/index.php
Height	Anthropometric traits	GIANT	http://www.broadinstitute.org/collaboration/giant/index.php
