# Supplementary material for: Integrative Tissue-Specific Functional Annotations in the Human Genome Provide Novel Insights on Many Complex Traits and Improve Signal Prioritization in Genome Wide Association Studies
Source: PLoS Genet. 2016 Apr 8;12(4):e1005947. doi: 10.1371/journal.pgen.1005947 (PMC4825932; doi:10.1371/journal.pgen.1005947)
Supplement: S8 Table — (XLSX) [file pgen.1005947.s018.xlsx]

## Sheet: Sheet1
			p-value		NSFP score		Brain GSP		Blood GSP		Heart GSP
Chr.	Start	Stop	p-valuea	Rankb	Posteriorc	Rankb	Posteriorc	Rankb	Posteriorc	Rankb	Posteriorc	Rankb
1	2372401	2402501	0.00284	12084	0.1056	6249	0.1574	2596	0.02	27259	0.0229	11615
1	8411184	8638984	4.9e-06	714	0.9392	516	0.9416	296	0.9399	376	0.9271	266
1	30412551	30437271	5.84e-06	746	0.8895	636	0.6823	662	0.0434	10109	0.3926	864
1	44029384	44128084	0.00484	17544	0.0548	12702	0.0716	5581	0.0168	34368	0.0065	62012
1	73766426	73991366	0.00125	7070	0.0043	412743	0.0094	79535	0.0091	76196	0.0137	22944
1	97792625	98559084	5.72e-07	395	0.9874	242	0.9857	143	0.9696	294	0.9739	168
1	149998890	150242490	0.000105	1981	0.587	1211	0.5175	917	0.5468	926	0.3929	863
1	177247821	177300821	0.022	53656	0.0182	59742	0.0474	9045	0.0001	661561	0.0148	20601
1	207912183	208024083	0.000381	3724	0.3703	2010	0.3362	1371	0.4604	1084	0.2496	1210
1	243503719	244002945	3.26e-06	654	0.9308	534	0.9082	368	0.9117	442	0.7326	486
2	57943593	58502192	4.07e-06	679	0.8879	640	0.8684	438	0.7826	605	0.7055	510
2	72357335	72368185	0.0276	64075	0.0322	27702	0.0227	23864	0.0025	252518	0.0155	19397
2	146416922	146441832	0.00366	14379	0.0045	377737	0.0007	548697	0.0053	141404	0.0018	240571
2	149390778	149520178	0.00992	29507	0.0474	15941	0.0074	108959	0.0118	54607	0.0037	124999
2	162798555	162910255	7.99e-05	1738	0.507	1434	0.3934	1184	0.4618	1080	0.2412	1253
2	185601420	185785420	0.000184	2629	0.0273	34285	0.0082	95586	0.0613	6660	0.012	27282
2	193848340	194028340	3.09e-06	645	0.0073	203243	0.0285	17620	0.0124	51011	0.0324	7481
2	198148577	198835577	0.000997	6166	0.2216	3253	0.2422	1826	0.2971	1598	0.1832	1524
2	200161422	200309252	0.0931	166270	0.0093	146143	0.0178	33178	0.0002	579606	0.004	114052
2	200715237	200848037	0.00215	9958	0.0865	7519	0.0837	4634	0.0856	4572	0.04	5813
2	225334096	225467796	0.0135	37243	0.0436	17834	0.0296	16725	0.0579	7117	0.0098	35861
2	233559301	233753501	2.57e-06	621	0.9587	450	0.9643	244	0.8407	535	0.8133	411
3	2532786	2561686	0.0729	136349	0.0069	221634	0.0065	125958	0	856766	0.0016	270704
3	17221366	17888266	0.00388	14986	0.063	10203	0.0736	5373	0.0375	12106	0.0233	11371
3	36843183	36945783	6.26e-06	762	0.8385	698	0.547	858	0.6562	770	0.4179	816
3	52541105	52903405	2.25e-06	610	0.9644	427	0.9176	351	0.8988	460	0.9144	282
3	63792650	64004050	0.000404	3818	0.2571	2831	0.1049	3693	0.3103	1525	0.067	3434
3	135807405	136615405	0.000123	2154	0.4755	1548	0.2693	1660	0.2904	1634	0.213	1384
3	180588843	181205585	8.86e-06	836	0.7621	816	0.8113	504	0.7801	608	0.6028	599
4	23366403	23443403	0.00201	9461	0.0203	51863	0.0045	185235	0.0002	583898	0.0203	13681
4	103146888	103198090	0.00903	27523	0.0239	41691	0.0031	252957	0.0038	187692	0.0011	338682
4	170357552	170646052	0.000268	3116	0.4339	1694	0.3201	1427	0.4673	1062	0.296	1046
4	176851001	176875801	0.000431	3933	0.0645	9890	0.1732	2424	0.073	5411	0.0455	5034
5	45291475	45393775	0.0114	32785	0.0094	143152	0.0023	310985	0.0002	602326	0.0147	20877
5	60499143	60843543	8.54e-05	1789	0.5445	1343	0.6016	752	0.4314	1150	0.2724	1106
5	88581331	88854331	0.029	66539	0.0289	31739	0.005	166949	0.0217	24568	0.003	157458
5	109030036	109209066	0.00434	16236	0.0856	7598	0.0529	7906	0.0621	6543	0.0107	31835
5	137598121	137948092	0.00238	10684	0.1077	6135	0.135	2960	0.0828	4739	0.0628	3661
5	140023664	140222664	0.00443	16465	0.0807	8014	0.048	8912	0.0667	6031	0.0286	8731
5	151941104	152797656	7.23e-06	791	0.0932	7022	0.0214	25900	0.0098	69165	0.1669	1623
5	153671057	153688217	0.0431	90406	0.0184	58777	0.011	64488	0.0054	140385	0.0069	57520
6	26000000	34000000	4.3e-11	1	1	1	1	1	1	1	0.9999	1
6	73132701	73171901	0.000101	1936	0.5363	1367	0.3914	1187	0.0083	85203	0.1884	1491
6	84279922	84407274	0.000786	5388	0.028	33156	0.0384	11880	0.0068	110376	0.0031	149664
6	96300000	96500000	0.00235	10575	0.0059	268799	0.0406	11045	0.0018	299188	0.0056	74562
7	1896096	2190096	5.28e-08	141	0.9967	125	0.9878	132	0.9914	151	0.991	87
7	24619494	24832094	0.00056	4505	0.2238	3219	0.0886	4384	0.0854	4587	0.1044	2343
7	86403226	86459326	0.00407	15490	0.0242	40865	0.0888	4369	0.0003	520272	0.005	87823
7	104598064	105063064	9.81e-05	1900	0.62	1105	0.605	745	0.6272	811	0.5428	654
7	110034393	110106693	0.000145	2345	0.0809	7999	0.0263	19576	0.0033	211501	0.1161	2155
7	110843815	111205915	0.000282	3202	0.4147	1784	0.1106	3500	0.2599	1771	0.0357	6676
7	131539263	131567263	0.000665	4941	0.0699	9175	0.0635	6426	0.0076	96657	0.0227	11786
7	137039644	137085244	0.000251	3023	0.1728	4030	0.232	1885	0.0027	241954	0.0931	2610
8	4177794	4192544	3.84e-07	333	0.5168	1404	0.7306	599	0.0328	14441	0.1769	1559
8	27412627	27453627	0.00139	7514	0.0433	18028	0.0119	57853	0.0124	51024	0.0063	64220
8	60475469	60954469	0.000982	6114	0.0439	17687	0.0155	40016	0.0281	17459	0.0339	7094
8	89340626	89753626	1.7e-07	216	0.9642	428	0.9272	335	0.7287	669	0.664	552
8	111460061	111630761	0.00391	15059	0.0036	487064	0.0035	233126	0.0018	305453	0.0023	203483
8	143309503	143330533	5.42e-06	736	0.7783	789	0.5864	781	0.1934	2227	0.3955	855
9	84630941	84813641	7.53e-05	1694	0.5693	1270	0.254	1746	0.362	1336	0.0578	3971
10	18681005	18770105	0.000808	5469	0.0284	32514	0.0382	11985	0.015	39742	0.1988	1448
10	104423800	104957618	2.23e-08	104	0.9989	69	0.9981	42	0.9975	75	0.9971	44
11	24367320	24412990	0.000117	2107	0.2311	3130	0.0132	50237	0.0951	4058	0.0939	2592
11	46342943	46751213	0.000895	5801	0.1905	3717	0.2473	1791	0.2683	1734	0.1849	1512
11	57386294	57682294	1.66e-05	974	0.8615	676	0.8028	518	0.8586	515	0.7216	495
11	109285471	109610071	0.00169	8492	0.0109	119181	0.0401	11216	0.015	39754	0.0163	18188
11	113317794	113423994	0.00857	26495	0.026	36705	0.0154	40330	0.0017	310756	0.003	156299
11	123394636	123395986	8.42e-05	1772	0.5832	1228	0.5683	810	0.0691	5783	0.2721	1110
11	124610007	124620147	0.0639	122871	0.023	44197	0.0253	20594	0.0235	22066	0.0182	15772
11	130714610	130749330	0.000217	2853	0.4724	1555	0.074	5349	0.01	67071	0.0683	3368
11	133808069	133852969	0.000199	2736	0.2672	2734	0.4294	1079	0.2092	2101	0.2959	1047
12	2321860	2523731	8.92e-07	471	0.9807	321	0.974	205	0.9322	399	0.9841	119
12	29905265	29940365	0.00191	9158	0.1361	5014	0.0423	10488	0.0296	16391	0.041	5651
12	57428314	57682971	0.000324	3450	0.3985	1857	0.3858	1202	0.4911	1012	0.184	1515
12	92243186	92258286	0.00381	14776	0.0195	54405	0.0152	41371	0.0313	15304	0.0066	61029
12	103559855	103616655	0.0126	35330	0.0044	394586	0.0145	44094	0.0018	303011	0.002	225327
12	110723245	110723245	0.00193	9249	0.1474	4640	0.1788	2354	0.2313	1948	0.1828	1525
12	123448113	123909113	0.000493	4211	0.2575	2825	0.284	1585	0.3743	1294	0.1796	1539
14	30189985	30190316	0.0254	60026	0.0376	22470	0.0095	77670	0.0004	502684	0.0019	233466
14	72417326	72450526	0.00028	3191	0.1055	6258	0.1715	2445	0.0048	155736	0.2152	1375
14	99707919	99719219	0.342	490951	0.0082	176098	0.0159	38805	0.0155	38176	0.0058	72338
14	103996234	104184834	0.000841	5586	0.2379	3040	0.298	1518	0.2307	1953	0.1838	1517
15	40566759	40602237	3.49e-07	323	0.9911	194	0.9702	215	0.9905	160	0.9813	134
15	61831663	61909663	4.01e-06	677	0.2979	2468	0.5435	864	0.0516	8187	0.4856	715
15	70573672	70628872	0.0327	72789	0.0313	28593	0.0102	71003	0.0143	42332	0.0028	165433
15	78803032	78859610	0.000608	4729	0.2858	2566	0.1636	2519	0.2923	1623	0.2095	1398
15	84661161	85153461	0.000459	4061	0.2832	2588	0.2511	1766	0.3249	1468	0.1304	1964
15	91416560	91429040	0.00284	12100	0.1144	5836	0.1359	2936	0.1604	2607	0.0792	2958
16	9875519	9970219	0.000622	4776	0.2373	3046	0.186	2263	0.0015	331487	0.0269	9411
16	13728459	13761359	0.00168	8477	0.0004	892172	0.0007	529431	0.0003	546403	0.002	228263
16	29924377	30144877	0.0022	10117	0.109	6075	0.1205	3246	0.1154	3411	0.0841	2826
16	58669293	58682833	0.0369	80047	0.0101	131547	0.0001	791714	0.0029	230810	0.0004	547506
16	67709340	68311340	0.00328	13303	0.1038	6354	0.086	4515	0.1434	2843	0.0967	2528
17	2095899	2220799	0.000946	5987	0.2285	3159	0.1995	2127	0.2611	1765	0.2229	1338
17	17722402	18030202	0.00523	18490	0.0571	11854	0.0801	4875	0.0804	4879	0.0522	4388
18	52747686	53200117	2.35e-08	106	0.9989	73	0.9948	77	0.9619	323	0.9885	102
18	53453389	53804154	0.000933	5943	0.0851	7632	0.0197	29033	0.0082	87830	0.032	7618
19	19374022	19658022	0.000157	2439	0.5334	1373	0.5187	914	0.6273	810	0.4148	820
19	30981643	31039023	0.0256	60492	0.0111	116888	0.0266	19320	0.0005	486139	0.0024	190514
19	50067499	50135399	0.000161	2465	0.3551	2096	0.3299	1385	0.4655	1069	0.2772	1088
20	37361494	37485994	0.000369	3671	0.3643	2046	0.4222	1102	0.4345	1144	0.1492	1756
20	48114136	48131649	0.00185	8994	0.1357	5027	0.0644	6310	0.011	59613	0.0384	6117
22	39975317	40016817	0.000367	3661	0.2671	2735	0.1155	3381	0.2309	1950	0.0357	6677
22	41408556	41675156	8.39e-06	826	0.6889	971	0.4121	1141	0.8327	544	0.2278	1312
22	42315744	42689414	0.000185	2635	0.469	1568	0.4215	1106	0.454	1097	0.2495	1211
a Smallest p-value at risk loci.
b Rank of the SNP with the smallest p-value or largest NSFP or GSP score at risk loci.
c Largest NSFP score or tissue-specific GSP score at risk loci
