# Supplementary material for: Integrative Tissue-Specific Functional Annotations in the Human Genome Provide Novel Insights on Many Complex Traits and Improve Signal Prioritization in Genome Wide Association Studies
Source: PLoS Genet. 2016 Apr 8;12(4):e1005947. doi: 10.1371/journal.pgen.1005947 (PMC4825932; doi:10.1371/journal.pgen.1005947)
Supplement: S9 Table — The value in each cell is the p-value acquired from one-sided binomial test. (XLSX) [file pgen.1005947.s019.xlsx]

## Sheet: Sheet1
	p-value	NSFP score	Brain GSP	Blood GSP	Heart GSP
p-value		1	0.999	0.5	0.975
NSFP score	1.61E-03a		1	0.652	1
Brain GSP	0.00301	0.00083		0.0392	0.577
Blood GSP	0.652	0.5	0.984		1
Heart GSP	0.059	0.00161	0.577	0.000195
a The value in each cell is the p-value acquired from one-sided binomial test. For example, comparing the ranks for all 105 loci based on NSFP score with the ranks based on p-values in the PGC2011 study, 68 out of 105 loci have an increased rank. The p-value from one-sided binomial test is 1.61E-03, suggesting the better performance of NSFP score.
