# Supplementary material for: Integrative Tissue-Specific Functional Annotations in the Human Genome Provide Novel Insights on Many Complex Traits and Improve Signal Prioritization in Genome Wide Association Studies
Source: PLoS Genet. 2016 Apr 8;12(4):e1005947. doi: 10.1371/journal.pgen.1005947 (PMC4825932; doi:10.1371/journal.pgen.1005947)
Supplement: S10 Table — (XLSX) [file pgen.1005947.s020.xlsx]

## Sheet: Sheet1
Chr	Start	Stop	Brain	GI	Lung	Heart	Blood	Muscle	Epithelium	Tissuea
1	109700000	109900000	0.9998	0.99991	0.99988	0.99966	0.99981	0.99988	0.9999	GI
2	203600000	204000000	0.99994	0.99999	0.99998	0.99996	0.99997	0.99998	0.99998	GI
3	137900000	138200000	0.99468	0.98753	0.98791	0.99625	0.9771	0.99517	0.99128	Heart
6	12700000	13100000	0.99989	0.99997	0.99959	0.99987	0.99965	0.99988	0.99988	GI
9	21900000	22200000	1	1	1	1	1	1	1	NAb
10	44400000	44900000	0.61747	0.83314	0.65399	0.76752	0.44882	0.81753	0.77258	GI
19	11000000	11400000	0.9963	0.99958	0.99869	0.99074	0.99967	0.99937	0.99967	Blood
21	35500000	35700000	0.97074	0.99918	0.9993	0.99885	0.99899	0.99638	0.99902	Lung
1	56900000	57100000	0.99604	0.99699	0.99606	0.99664	0.98939	0.99418	0.99031	GI
6	34600000	35300000	0.89477	0.95134	0.90695	0.95156	0.87966	0.91155	0.94269	Heart
6	134000000	134300000	0.99982	0.99998	0.99997	0.99994	0.99988	0.99995	0.99995	GI
7	129600000	129900000	0.99291	0.9639	0.98226	0.99718	0.99872	0.9995	0.99832	Muscle
9	136000000	136400000	0.96826	0.99531	0.9782	0.96826	0.98821	0.98188	0.98024	GI
10	104400000	105000000	0.91358	0.94966	0.9253	0.90768	0.93213	0.91816	0.91192	GI
11	116500000	116700000	0.99672	0.99937	0.99845	0.99761	0.9997	0.99917	0.99949	Blood
13	110700000	111200000	0.99273	0.99698	0.99689	0.99597	0.9851	0.99704	0.99649	Muscle
14	100000000	100300000	0.97293	0.96188	0.91046	0.86511	0.89987	0.92592	0.96228	Brain
15	78900000	79200000	0.99655	0.99927	0.99768	0.99859	0.99795	0.99934	0.99883	Muscle
17	2000000	2300000	0.96108	0.98812	0.98356	0.97961	0.98167	0.98789	0.98272	GI
17	17400000	18000000	0.93179	0.95199	0.9316	0.94046	0.96864	0.9536	0.95436	Blood
17	46800000	47200000	0.94037	0.94009	0.93078	0.90609	0.96206	0.94738	0.95791	Blood
a The tissue type that provides the largest GSP score.
b Not applicable due to ties. A careful comparison between p-values and the GS score pattern is needed in order to infer the relatedness between this locus and tissue types.
