# Supplementary material for: Integrative Tissue-Specific Functional Annotations in the Human Genome Provide Novel Insights on Many Complex Traits and Improve Signal Prioritization in Genome Wide Association Studies
Source: PLoS Genet. 2016 Apr 8;12(4):e1005947. doi: 10.1371/journal.pgen.1005947 (PMC4825932; doi:10.1371/journal.pgen.1005947)
Supplement: S11 Table — (XLSX) [file pgen.1005947.s021.xlsx]

## Sheet: Sheet1
Annotation	Parameter	Raw Estimationa	Extra 2,000,000b	Extra 6,000,000c
-	π	0.1155	0.11413	0.11229
H3K4me1	p10	0.85643	0.85737	0.85852
	p11	0.05999	0.05913	0.05803
H3K4me3	p20	0.4066	0.40582	0.40474
	p21	0.00488	0.00473	0.00453
H3K36me3	p30	0.22752	0.22749	0.22792
	p31	0.0969	0.0954	0.09338
H3K27me3	p40	0.16558	0.16505	0.16395
	p41	0.09713	0.09412	0.08995
H3K9me3	p50	0.0234	0.02309	0.02259
	p51	0.07451	0.07304	0.07106
H3K27ac	p60	0.76178	0.76365	0.76647
	p61	0.02214	0.02175	0.02124
H3K9ac	p70	0.49093	0.49215	0.49405
	p71	0.00527	0.00519	0.00504
DNase I HS	p80	0.22578	0.21962	0.21124
	p81	0.01484	0.01387	0.01255
a Estimation results based on the 12,801,840 bases acquired from GWAS catalog.
b Estimation results based on the 12,801,840 bases and additional 2,000,000 random bases on chromosome 1.
c Estimation results based on the 12,801,840 bases and additional 6,000,000 random bases on chromosome 1.
