# Supplementary material for: Integrative Tissue-Specific Functional Annotations in the Human Genome Provide Novel Insights on Many Complex Traits and Improve Signal Prioritization in Genome Wide Association Studies
Source: PLoS Genet. 2016 Apr 8;12(4):e1005947. doi: 10.1371/journal.pgen.1005947 (PMC4825932; doi:10.1371/journal.pgen.1005947)
Supplement: S12 Table — (XLSX) [file pgen.1005947.s022.xlsx]

## Sheet: Sheet1
	Crohn's Disease		Ulcerative Colitis		Rheumatoid Arthritis
Category	Enrichment	P-value*	Enrichment	P-value*	Enrichment	P-value*
Blood - promoter-associated marks	23.8484	6.12136e-07	13.9228	0.0103123	26.006	2.09322e-05
Blood - enhancer-associated marks	10.7268	1.42923e-14	9.72289	6.12155e-07	11.5315	1.45902e-10
* P-values were calculated using LDSC software. 53 baseline annotations, GenoSkyline annotations of other 6 tissues were included in the model.
