# Supplementary material for: Integrative Tissue-Specific Functional Annotations in the Human Genome Provide Novel Insights on Many Complex Traits and Improve Signal Prioritization in Genome Wide Association Studies
Source: PLoS Genet. 2016 Apr 8;12(4):e1005947. doi: 10.1371/journal.pgen.1005947 (PMC4825932; doi:10.1371/journal.pgen.1005947)
Supplement: S13 Table — (XLSX) [file pgen.1005947.s023.xlsx]

## Sheet: Sheet1
	Height		Schizophrenia		Crohn's disease
Category	Enrichment	P-value	Enrichment	P-value	Enrichment	P-value
Non*	0.513297	5.35638e-28	0.789901	2.68638e-12	0.318061	7.54379e-14
Gap**	1.21624	0.279723	0.921366	0.656304	0.534168	0.426478
Brain	3.17865	2.02048e-07	4.9022	1.7718e-18	3.44266	0.0147366
GI	3.82391	4.73842e-10	1.5033	0.107873	5.70557	6.5189e-06
Lung	6.49325	6.3499e-11	1.82434	0.160133	5.69128	0.00548356
Heart	4.55012	3.43258e-10	3.57739	3.01985e-07	2.26373	0.330894
Blood	3.36642	3.9658e-09	2.50699	9.90124e-06	9.49679	3.28929e-14
Muscle	5.68074	3.32167e-19	2.18333	0.0151689	4.35907	0.00804909
Epithelium	4.9528	1.07666e-15	2.02934	0.0113001	3.83647	0.0385004
* Non-functional regions based on GenoCanyon annotation
** Regions that are predicted to be functional in GenoCanyon but not functional in any of the seven GenoSkyline annotations
